# Supplementary material for: Systematic segmentation method based on PCA of image hue features for white blood cell counting
Source: PLoS One. 2021 Dec 31;16(12):e0261857. doi: 10.1371/journal.pone.0261857 (PMC8719728; doi:10.1371/journal.pone.0261857)
Supplement: S3 File — (M) [file pone.0261857.s003.m]

% Segment and count white blood cells, compare segmentations
% Colors processed in the L*a*b* space and then in the RGB space
%
% N: Number of cells detected
% tp: True positives
% tn: True negatives
% fp: False positives
% fn: False negatives
% pri: Probabilistic random index
% gce: Global consistency error
% voi: Variaton of information
% I2: Resulting image
%
% InpIm: Name of input image
% gtIm: Name of ground truth image
%
% Authors: Farid Garcia-Lamont, Matias Alvarado, Jair Cervantes
% Contact: Farid Garcia-Lamont <fgarcial@uaemex.mx>

function [N,tp,tn,fp,fn,pri,gce,voi,I2]=ImLab(InpIm,gtIm)
I=imread(InpIm);             %%% Input image
[n,m,p]=size(I);
J=rgb2lab(I);                %%% Color mapped to L*a*b* space
P=zeros(2,n*m);
for k=1:2
    P(k,:)=reshape(J(:,:,k+1),[1,n*m]);   %%% Hue features are extracted
end
Om=cov(P');                  %%% Covariance matrix
mu=mean(P')';                %%% Mean vector
[V,D]=eig(Om);               %%% Eigenvectors and eigenvalues
P2=V'*(P-mu);                %%% Hue components are projected to the eigenspace
clear P
for k=1:2
    J(:,:,k+1)=reshape(P2(k,:),[n,m]);
end
I=uint8(255*lab2rgb(J));     %%% Color mapped to the RGB space
clear n m p i j k P2 J

[n,m,p]=size(I);             %%% Color vectors processed in the RGB space
P=zeros(p,n*m);
for k=1:p
    P(k,:)=double(reshape(I(:,:,k),[1,n*m]));  %%% Color vectors are extracted
end
P2=P.^2;
P3=sqrt(P2(1,:)+P2(2,:)+P2(3,:));
clear P2
for k=1:n*m
    if P3(k)>0
        P(:,k)=P(:,k)/P3(k);   %%% Color vectors are normalized
    end
end
clear P3
Om=cov(P');             %%% Covariance matrix
mu=mean(P')';           %%% Mean color vector
[V,D]=eig(Om);          %%% Eigenvectors and eigenvalues
P2=V'*(P-mu);           %%% Color vectors are projected to the eigenspace
I2=zeros(n,m,3);
for k=1:p
    I2(:,:,k)=reshape(P2(k,:),[n,m]);
end
clear P2 P mu
v=diag(D);s=sum(v);
sm=v(3)*100/s;
if sm>=90%75                    %%% Selection of principal components
    t=max(max(I2(:,:,3)));
    S=uint8(255*I2(:,:,3)/t);
    t=3;
else
    t=max(max(I2(:,:,2)));
    S=uint8(255*I2(:,:,2)/t);
    t=2;
end
B=S>=37;
[L,N]=bwlabel(B);
for k=1:N                       %%% Small objects are deleted
    S=L==k;
    if sum(S(:))<=5000%3500%2500
        B=B-S;
    end
end
I2=I2.*B;                       %%% Image segmented
clear I L S V v D Om


I=imread(gtIm);  %%% Ground truth
[n,m,p]=size(I);
if p>1
    I=rgb2gray(I);
end
Ig=I<=128;
S=Ig & B;       tp=sum(S(:));   %%% True positives
S=(~Ig) & (~B); tn=sum(S(:));   %%% True negatives
S=(~Ig) & B;    fp=sum(S(:));   %%% False positives
S=Ig & (~B);    fn=sum(S(:));   %%% False negatives
clear S
[pri,gce,voi]=compare_segmentations(uint8(Ig),uint8(B));   %%% PRI, GCE, VOI
clear I Ig

Jx=imfilter(I2(:,:,t),fspecial('prewitt'));   %%% Border detection
Jy=imfilter(I2(:,:,t),fspecial('prewitt')');  %%% by intensity features
J=sqrt(Jx.^2+Jy.^2);
clear Jx Jy
mx=max(J(:));
J3=J/mx;
J2=J3>=0.25;
clear J3 J
I2=I2.*(~J2);
B=B.*(~J2);
[L,N]=bwlabel(B);                       %%% Small objects are deleted
for k=1:N
    S=L==k;
    if sum(S(:))<=2500%3500
        B=B-S;
    end
end

for i=1:n-1                             %%% Border detection
    for j=1:m-1                         %%% by hue features
        tx=0;ty=0;
        v1=reshape(I2(i,j,:),[3,1]);
        v2=reshape(I2(i+1,j,:),[3,1]);
        if sum(v1(:))>0 && sum(v2(:))>0
            tx=acosd((v1'*v2)/(norm(v1)*norm(v2)));
        end
        v2=reshape(I2(i,j+1,:),[3,1]);
        if sum(v1(:))>0 && sum(v2(:))>0
            ty=acosd((v1'*v2)/(norm(v1)*norm(v2)));
        end        
        if tx>=15 || ty>=15
            I2(i,j,:)=zeros(1,1,3);
            B(i,j)=0;
        end
    end
end
[L,N]=bwlabel(B);            %%% Small objects are deleted
for k=1:N
    S=L==k;
    if sum(S(:))<=2500%3500
        B=B-S;
    end
end
H=[0,1,0;1,0,1;0,1,0;];
B=imclose(imopen(B,H),H);
[L,N]=bwlabel(B);
for k=1:N                     %%% Small objects are deleted
    S=L==k;
    if sum(S(:))<=2500%3500
        B=B-S;
    end
end
I2=I2.*B;
[L,N]=bwlabel(B);
clear p k S L I th mx v s n m J2 tx ty v1 v2 H
imshow(I2),figure,imshow(B);
end
