# Supplementary material for: Systematic segmentation method based on PCA of image hue features for white blood cell counting
Source: PLoS One. 2021 Dec 31;16(12):e0261857. doi: 10.1371/journal.pone.0261857 (PMC8719728; doi:10.1371/journal.pone.0261857)
Supplement: S1 Data — (XLSX) [file pone.0261857.s005.xlsx]

## Sheet: RGBClassPix
Imagen	TP	FP	TN	FN		Sensitivity	Specificity	Precision	Accuracy	f-score		K
002_1	212350	504	2096600	32533		0.867149	0.99976	0.997632	0.985894	0.927825	0.823558	0.920051
003_1	145540	753	2166900	28773		0.834935	0.999653	0.994853	0.987393	0.907906	0.872403	0.901194
004_1	128820	12	2178200	35014		0.786284	0.999994	0.999907	0.985045	0.880321	0.882734	0.872466
005_1	310720	1383	1936000	93898		0.767934	0.999286	0.995569	0.959316	0.86706	0.740017	0.843514
006_1	237220	1296	2045000	58503		0.80217	0.999367	0.994566	0.974467	0.888067	0.797608	0.873843
007_1	120300	401	2197600	23669		0.835597	0.999818	0.996678	0.989722	0.909057	0.893325	0.903655
008_1	231900	1294	2056600	52238		0.816153	0.999371	0.994451	0.977143	0.896523	0.803269	0.883815
009_1	122150	612	2187100	32156		0.791609	0.99972	0.995015	0.986009	0.881733	0.888604	0.8744
010_1	191470	764	2099500	50310		0.791918	0.999636	0.996026	0.978193	0.882322	0.831633	0.870477
011_1	196590	1415	2045900	98090		0.66713	0.999309	0.992854	0.957513	0.798035	0.810906	0.775311
012_1	156590	13	2158900	26469		0.855407	0.999994	0.999917	0.988692	0.922034	0.865421	0.915978
013_1	109730	1197	2191100	39943		0.733132	0.999454	0.989209	0.982434	0.842134	0.89478	0.83305
014_1	111950	1184	2210500	18379		0.85898	0.999465	0.989535	0.991647	0.919647	0.901422	0.915265
015_1	196700	1051	2105200	39018		0.834472	0.999501	0.994685	0.982891	0.907562	0.83191	0.898215
016_1	221290	998	2091300	28453		0.886071	0.999523	0.99551	0.987425	0.937608	0.818695	0.930642
017_1	36497	200	2300000	5293		0.873343	0.999913	0.99455	0.997655	0.930014	0.967046	0.928826
018_1	170790	2188	2132000	37000		0.821936	0.998975	0.987351	0.983267	0.897082	0.850522	0.888058
019_1	225270	89	2031600	85105		0.725799	0.999956	0.999605	0.963624	0.840977	0.796759	0.821022
020_1	15884	6	2325200	961		0.94295	0.999997	0.999622	0.999587	0.97046	0.986121	0.970252
021_1	24565	16	2312000	5460		0.818152	0.999993	0.999349	0.997662	0.899718	0.976954	0.898547
022_1	41114	131	2287300	13509		0.752687	0.999943	0.996824	0.994176	0.857721	0.959888	0.854807
023_1	54381	26	2283500	4101		0.929876	0.999989	0.999522	0.998238	0.963442	0.952958	0.96254
024_1	36034	0	2302100	3922		0.901842	1	1	0.998325	0.948388	0.968079	0.947539
025_1	27864	18	2309300	4787		0.853389	0.999992	0.999354	0.997948	0.920622	0.974485	0.919589
026_1	38851	96	2299100	3958		0.907543	0.999958	0.997535	0.998269	0.950413	0.965699	0.949535
027_1	25353	52	2315200	1455		0.945725	0.999978	0.997953	0.999357	0.971137	0.977955	0.970812
028_1	14045	0	2327300	712		0.951752	1	1	0.999696	0.975279	0.987778	0.975127
029_1	42060	210	2297700	2082		0.952834	0.999909	0.995032	0.999021	0.973476	0.963784	0.972978
030_1	30596	675	2265800	44941		0.405047	0.999702	0.978415	0.980523	0.572916	0.955256	0.564695
031_1	20518	3	2320500	964		0.955125	0.999999	0.999854	0.999587	0.976978	0.982226	0.97677
032_1	0	0	2327800	14212		0	1	0	0.993932	0	0.993932	0
033_1	23075	84	2312100	6763		0.773343	0.999964	0.996373	0.997076	0.870804	0.977623	0.869349
034_0	13707	241	5024200	716		0.950357	0.999952	0.982722	0.99981	0.966268	0.994385	0.966173
035_0	7670	0	5029000	2148		0.781218	1	1	0.999574	0.877173	0.996535	0.876963
036_0	5866	0	5020900	12127		0.326016	1	1	0.997593	0.491722	0.995273	0.490828
037_0	0	0	778430	20925		0	1	0	0.973823	0	0.973823	0
038_0	7857	0	5030200	754		0.912438	1	1	0.99985	0.954214	0.996737	0.954139
039_0	8284	0	5030000	603		0.932148	1	1	0.99988	0.964883	0.996598	0.964823
040_0	6852	0	5023500	8459		0.447521	1	1	0.998321	0.618328	0.99561	0.617609
041_0	9638	29	5022700	6502		0.59715	0.999994	0.997	0.998704	0.746929	0.994891	0.74632
042_0	4515	0	5020600	13699		0.247886	1	1	0.997281	0.39729	0.995496	0.396423
043_0	0	0	5026300	12510		0	1	0	0.997517	0	0.997517	0
044_0	13318	0	5014300	11219		0.542772	1	1	0.997773	0.703632	0.992513	0.702613
045_0	13638	0	5017200	8017		0.629785	1	1	0.998409	0.772844	0.993019	0.772087
046_0	6125	0	5032200	493		0.925506	1	1	0.999902	0.961312	0.997474	0.961263
047_0	16902	7	5021100	850		0.952118	0.999999	0.999586	0.99983	0.975275	0.993145	0.97519
048_1	313740	4543	4546100	174500		0.642594	0.999002	0.985727	0.964468	0.778006	0.852181	0.759623
049_1	240490	4044	4582500	211840		0.531669	0.999118	0.983462	0.957156	0.690206	0.870415	0.669377
050_1	237200	2576	4658400	140640		0.627779	0.999447	0.989257	0.971577	0.768115	0.884565	0.753779
051_1	258410	2929	4724100	53419		0.828691	0.99938	0.988792	0.988817	0.90169	0.89267	0.89581
052_1	423780	6180	4370200	238720		0.639668	0.998588	0.985627	0.951398	0.775827	0.805631	0.749949
053_1	413540	4759	4467900	152610		0.730442	0.998936	0.988623	0.968769	0.840145	0.823282	0.82327
054_1	213770	3230	4713500	108320		0.663696	0.999315	0.985115	0.977862	0.793077	0.898518	0.781851
055_1	337020	2353	4592700	106810		0.759345	0.999488	0.993067	0.978336	0.86062	0.856433	0.849101
056_1	198820	7521	4497800	334730		0.372636	0.998331	0.963551	0.932078	0.537431	0.861835	0.508397
057_1	247500	6179	4598400	186770		0.569922	0.998658	0.975642	0.961708	0.71953	0.872149	0.700493
058_1	365230	6608	4437100	229860		0.613739	0.998513	0.982229	0.953071	0.755444	0.825534	0.731011
059_1	462700	2784	4271200	302110		0.604987	0.999349	0.994019	0.939491	0.752178	0.783879	0.720021
060_1	171740	1274	4738100	127700		0.573537	0.999731	0.992636	0.974404	0.727013	0.910318	0.71459
061_1	399230	2081	4473100	164430		0.708282	0.999535	0.994814	0.966955	0.827445	0.826312	0.809742
062_1	447400	1559	4423600	166290		0.729033	0.999648	0.996528	0.966689	0.842047	0.810812	0.823927
063_1	340940	1237	4630400	66294		0.837209	0.999733	0.996385	0.986598	0.909888	0.86225	0.902707
064_0	9595	0	5025200	4063		0.702519	1	1	0.999194	0.82527	0.995396	0.824878
065_0	19995	330	5005700	12819		0.609344	0.999934	0.983764	0.99739	0.752555	0.989507	0.751316
066_0	8999	0	5029500	390		0.958462	1	1	0.999923	0.978791	0.996357	0.978752
067_0	18138	0	5018500	2185		0.892486	1	1	0.999566	0.943189	0.992396	0.942972
068_0	15277	0	5021300	2316		0.868357	1	1	0.99954	0.929541	0.993498	0.929311
069_0	0	0	5029400	9425		0	1	0	0.99813	0	0.99813	0
070_0	9767	18	5027300	1759		0.847389	0.999996	0.99816	0.999647	0.916616	0.99578	0.91644
071_0	9858	37	5028700	245		0.97575	0.999993	0.996261	0.999944	0.985899	0.996039	0.985871
072_0	5880	0	5032700	231		0.962199	1	1	0.999954	0.980736	0.997623	0.980713
073_0	8839	0	5027100	2865		0.755212	1	1	0.999431	0.860536	0.995931	0.860257
074_0	8926	0	5027900	2024		0.81516	1	1	0.999598	0.898169	0.996063	0.89797
075_0	11230	248	5020800	6520		0.632676	0.999951	0.978393	0.998657	0.768441	0.994215	0.767799
076_0	21220	167	5011000	6491		0.765761	0.999967	0.992192	0.998679	0.864394	0.990303	0.863741
077_0	0	0	5028100	10708		0	1	0	0.997875	0	0.997875	0
078_0	11735	0	5011600	15487		0.431085	1	1	0.996926	0.602459	0.992294	0.601161
079_0	0	0	4912900	125950		0	1	0	0.975004	0	0.975004	0
080_0	0	0	5017200	21679		0	1	0	0.995698	0	0.995698	0
081_0	0	0	5007400	31454		0	1	0	0.993758	0	0.993758	0
082_0	13290	3	5012100	13480		0.496451	0.999999	0.999774	0.997324	0.663455	0.992077	0.662264
083_0	9719	0	5028200	957		0.91036	1	1	0.99981	0.953077	0.995961	0.952982
084_0	20620	25	4990200	27982		0.424262	0.999995	0.998789	0.994442	0.595549	0.986336	0.59321
085_0	17120	0	4999300	22416		0.433023	1	1	0.995551	0.604349	0.988809	0.602464
086_0	11088	19	5010200	17524		0.38753	0.999996	0.998289	0.996518	0.558322	0.992142	0.556915
087_0	11803	607	5005100	21300		0.356554	0.999879	0.951088	0.995652	0.518665	0.991	0.516934
088_0	0	0	4958900	79983		0	1	0	0.984127	0	0.984127	0
089_0	11904	2	5013500	13486		0.468846	1	0.999832	0.997323	0.638353	0.992622	0.637185
090_0	0	0	4954800	84003		0	1	0	0.983329	0	0.983329	0
091_0	32967	2	4986100	19745		0.625417	1	0.999939	0.996081	0.769529	0.983133	0.767658
092_0	11016	73	5007200	20577		0.348685	0.999985	0.993417	0.995902	0.516189	0.991557	0.514608
093_0	0	0	4950700	88124		0	1	0	0.982511	0	0.982511	0
094_0	28289	0	5000800	9793		0.742844	1	1	0.998057	0.852451	0.986913	0.851494
095_0	66515	1	4968500	3874		0.944963	1	0.999985	0.999231	0.971696	0.973199	0.971306
096_0	15382	0	5004500	18954		0.447985	1	1	0.996238	0.61877	0.990175	0.617156
097_0	17337	0	5000200	21361		0.448008	1	1	0.995761	0.618792	0.988932	0.616972
098_0	7901	0	5027800	3151		0.714893	1	1	0.999375	0.833747	0.996246	0.833442
099_0	22101	187	4996500	20108		0.523609	0.999963	0.99161	0.995972	0.685334	0.987274	0.683502
100_0	9727	0	5026300	2856		0.773027	1	1	0.999433	0.871986	0.995582	0.871706
101_0	7381	0	5030600	822		0.899793	1	1	0.999837	0.947254	0.996912	0.947172
102_0	8012	0	5019800	11078		0.419696	1	1	0.997801	0.591248	0.994633	0.59033
103_0	11390	0	5014000	13420		0.459089	1	1	0.997337	0.629282	0.992838	0.62813
104_0	21000	13	5000500	17349		0.547602	0.999997	0.999381	0.996554	0.707523	0.988283	0.705939
105_0	37863	344	4997700	2936		0.928037	0.999931	0.990996	0.999349	0.958484	0.984443	0.958156
106_0	14935	16	5023300	623		0.959956	0.999997	0.99893	0.999873	0.979055	0.993964	0.978992
107_0	26301	312	4995900	16381		0.616208	0.999938	0.988276	0.996687	0.759102	0.986337	0.757525
108_0	0	0	4950700	88131		0	1	0	0.98251	0	0.98251	0
Total	9299219	79209	434586330	4653761		0.666468	0.999818	0.991554	0.98945	0.797142	0.949293	0.791939

## Sheet: HSVClassPix
Imagen	TP	FP	TN	FN		Sensitivity	Specificity	Precision	Accuracy	f-score		K
002_1	214320	517	2096600	30563		0.875193	0.999753	0.997594	0.986729	0.932394	0.82289	0.925071
003_1	147160	804	2166900	27156		0.844214	0.999629	0.994566	0.988062	0.913243	0.871797	0.906879
004_1	133080	12	2178200	30753		0.812291	0.999994	0.99991	0.986864	0.896388	0.88117	0.889456
005_1	318550	1506	1935900	86063		0.787296	0.999223	0.995295	0.96261	0.87916	0.737798	0.857398
006_1	244500	1563	2044700	51221		0.826793	0.999236	0.993648	0.977462	0.902574	0.795198	0.889952
007_1	121230	457	2197600	22736		0.842074	0.999792	0.996244	0.990097	0.912694	0.892959	0.907484
008_1	234060	1413	2056500	50085		0.823734	0.999313	0.993999	0.978012	0.900893	0.802532	0.888649
009_1	123670	805	2186900	30631		0.801485	0.999632	0.993533	0.986577	0.887236	0.88797	0.880186
010_1	581900	3213	6297600	143330		0.802366	0.99949	0.994509	0.979143	0.888164	0.830694	0.876808
011_1	202110	1648	2045700	92575		0.685851	0.999195	0.991912	0.959769	0.810965	0.809069	0.789289
012_1	157530	18	2158900	25521		0.86058	0.999992	0.999886	0.989095	0.925017	0.865083	0.919173
013_1	110660	1487	2190900	39013		0.739345	0.999322	0.986741	0.982708	0.845314	0.89433	0.836354
014_1	0	3432	2208300	130330		0	0.998448	0	0.942887	0	0.94305	-0.00286373
015_1	203980	1227	2105100	31740		0.865349	0.999417	0.994021	0.985924	0.925233	0.829371	0.917504
016_1	223200	1196	2091100	26544		0.893715	0.999428	0.99467	0.988156	0.941494	0.817986	0.934926
017_1	36770	191	2300000	5020		0.879876	0.999917	0.994832	0.997775	0.933829	0.966937	0.932702
018_1	175430	2498	2131700	32357		0.844278	0.99883	0.985961	0.985117	0.909635	0.848785	0.901579
019_1	229190	91	2031500	81190		0.738417	0.999955	0.999603	0.965294	0.849385	0.795519	0.830271
020_1	15898	2	2325200	947		0.943782	0.999999	0.999874	0.999595	0.971018	0.986116	0.970815
021_1	24569	20	2312000	5456		0.818285	0.999991	0.999187	0.997662	0.899733	0.97695	0.898562
022_1	41325	123	2287300	13298		0.756549	0.999946	0.997032	0.99427	0.860301	0.959805	0.857432
023_1	54195	20	2283500	4287		0.926695	0.999991	0.999631	0.998161	0.961782	0.953036	0.960842
024_1	107700	76	6906400	11838		0.900969	0.999989	0.999295	0.998304	0.947588	0.968169	0.946728
025_1	27931	19	2309300	4720		0.855441	0.999992	0.99932	0.997976	0.9218	0.974457	0.920781
026_1	38908	112	2299100	3901		0.908874	0.999951	0.99713	0.998287	0.950959	0.96567	0.950089
027_1	25355	81	2315100	1453		0.9458	0.999965	0.996816	0.999345	0.970638	0.977941	0.970307
028_1	0	0	2327300	14757		0	1	0	0.993699	0	0.993699	0
029_1	41995	192	2297700	2147		0.951362	0.999916	0.995449	0.999001	0.972906	0.963818	0.972398
030_1	33491	870	2265600	42046		0.443372	0.999616	0.974681	0.981676	0.609492	0.954022	0.601454
031_1	20466	2	2320500	1016		0.952705	0.999999	0.999902	0.999565	0.975733	0.982248	0.975514
032_1	0	0	2327800	14212		0	1	0	0.993932	0	0.993932	0
033_1	0	0	2312200	29838		0	1	0	0.98726	0	0.98726	0
034_0	8193	0	5024400	6230		0.568051	1	1	0.998764	0.724531	0.995521	0.723959
035_0	6469	0	5029000	3349		0.658892	1	1	0.999335	0.794376	0.996773	0.794057
036_0	5253	0	5020900	12740		0.291947	1	1	0.997472	0.451949	0.995394	0.451063
037_0	4924	2	778420	16001		0.235317	0.999997	0.999594	0.97998	0.380952	0.967982	0.374714
038_0	4052	0	5030200	4559		0.470561	1	1	0.999095	0.639975	0.99749	0.639581
039_0	5115	0	5030000	3772		0.57556	1	1	0.999251	0.73061	0.997225	0.730262
040_0	0	0	5023500	15311		0	1	0	0.996961	0	0.996961	0
041_0	0	0	5022700	16140		0	1	0	0.996797	0	0.996797	0
042_0	0	0	5020600	18214		0	1	0	0.996385	0	0.996385	0
043_0	8716	0	5026300	3794		0.696723	1	1	0.999247	0.821257	0.995796	0.820892
044_0	11100	5836	5008500	13437		0.452378	0.998836	0.655409	0.996175	0.535288	0.991802	0.533432
045_0	0	0	5017200	21655		0	1	0	0.995702	0	0.995702	0
046_0	4483	0	5032200	2135		0.677395	1	1	0.999576	0.807675	0.997799	0.807471
047_0	12690	3	5021100	5062		0.714849	0.999999	0.999764	0.998995	0.833634	0.993976	0.833144
048_1	324060	4554	4546100	164170		0.663745	0.998999	0.986142	0.966516	0.793444	0.85053	0.77598
049_1	253530	3164	4583400	198800		0.560498	0.99931	0.987674	0.959919	0.715152	0.868436	0.69535
050_1	252290	2409	4658600	125550		0.667716	0.999483	0.990542	0.974606	0.797706	0.882048	0.784705
051_1	255200	15315	4711700	56632		0.818389	0.99676	0.943386	0.985722	0.876453	0.891073	0.868917
052_1	447260	8167	4368200	215240		0.675109	0.998134	0.982067	0.955663	0.80016	0.801906	0.776183
053_1	450290	5804	4466900	115860		0.795355	0.998702	0.987275	0.975855	0.880983	0.817468	0.867721
054_1	190750	1481	4715300	131330		0.592244	0.999686	0.992296	0.973643	0.741769	0.902808	0.728811
055_1	368940	4115	4590900	74886		0.831272	0.999104	0.988969	0.984322	0.903289	0.850925	0.894828
056_1	210000	7323	4498000	323550		0.39359	0.998375	0.966304	0.934336	0.559349	0.860118	0.530577
057_1	265620	8266	4596300	168650		0.611647	0.998205	0.96982	0.96489	0.750174	0.86883	0.732329
058_1	377090	7434	4436300	218000		0.633669	0.998327	0.980667	0.955261	0.769875	0.823612	0.746358
059_1	534680	3531	4270500	230140		0.699093	0.999174	0.993439	0.953626	0.820671	0.773828	0.794962
060_1	171390	846	4738600	128050		0.572368	0.999821	0.995088	0.97442	0.726728	0.910455	0.71433
061_1	420900	3065	4472100	142760		0.746727	0.999315	0.992771	0.97106	0.852348	0.822821	0.836661
062_1	461670	1994	4423200	152020		0.752285	0.999549	0.995699	0.969435	0.857044	0.808606	0.840303
063_1	357060	1823	4629800	50165		0.876813	0.999606	0.99492	0.989683	0.93214	0.859472	0.926581
064_0	7864	0	5025200	5794		0.57578	1	1	0.99885	0.730787	0.995737	0.730253
065_0	17483	96	5005900	15331		0.532791	0.999981	0.994539	0.996938	0.693866	0.990044	0.692469
066_0	7610	0	5029500	1779		0.810523	1	1	0.999647	0.895347	0.996632	0.895172
067_0	15903	0	5018500	4420		0.782512	1	1	0.999123	0.877988	0.992836	0.877555
068_0	13907	0	5021300	3686		0.790485	1	1	0.999268	0.882984	0.993768	0.882622
069_0	6870	0	5029400	2555		0.728912	1	1	0.999493	0.843203	0.996771	0.842956
070_0	8546	2	5027300	2980		0.741454	1	0.999766	0.999408	0.85145	0.996024	0.85116
071_0	9459	0	5028700	644		0.936257	1	1	0.999872	0.967079	0.996125	0.967015
072_0	5426	0	5032700	685		0.887907	1	1	0.999864	0.940626	0.997713	0.940558
073_0	8031	0	5027100	3673		0.686176	1	1	0.999271	0.813884	0.996091	0.813531
074_0	7075	0	5027900	3875		0.646119	1	1	0.999231	0.785021	0.996429	0.784653
075_0	9504	89	5021000	8246		0.535437	0.999982	0.990722	0.998346	0.695169	0.994587	0.694413
076_0	15628	0	5011100	12083		0.563964	1	1	0.997602	0.721198	0.991433	0.720088
077_0	6929	0	5028100	3779		0.647086	1	1	0.99925	0.785735	0.996506	0.785376
078_0	7466	0	5011600	19756		0.274263	1	1	0.996079	0.430466	0.993132	0.429138
079_0	46145	401	4912500	79803		0.366381	0.999918	0.991385	0.984083	0.535033	0.966229	0.528675
080_0	11383	0	5017200	10296		0.52507	1	1	0.997957	0.688585	0.993458	0.68766
081_0	15187	0	5007400	16267		0.482832	1	1	0.996772	0.65123	0.990781	0.649806
082_0	8039	3	5012100	18731		0.300299	0.999999	0.999627	0.996282	0.461852	0.993108	0.460528
083_0	7914	0	5028200	2762		0.741289	1	1	0.999452	0.851425	0.996317	0.851157
084_0	19577	69	4990200	29025		0.402802	0.999986	0.996488	0.994226	0.573702	0.986531	0.571321
085_0	18233	0	4999300	21303		0.461175	1	1	0.995772	0.631238	0.988592	0.629403
086_0	9026	0	5010200	19586		0.315462	1	1	0.996113	0.479622	0.992551	0.478201
087_0	8355	521	5005200	24748		0.252394	0.999896	0.941302	0.994985	0.398056	0.991692	0.396379
088_0	35114	5	4958900	44869		0.439018	0.999999	0.999858	0.991094	0.610137	0.977379	0.606324
089_0	7635	0	5013500	17755		0.300709	1	1	0.996476	0.462377	0.993461	0.461121
090_0	41621	6	4954800	42382		0.49547	0.999999	0.999856	0.991588	0.662597	0.975343	0.658827
091_0	28728	3	4986100	23984		0.544999	0.999999	0.999896	0.99524	0.705475	0.983956	0.703285
092_0	9583	54	5007200	22010		0.303327	0.999989	0.994397	0.995621	0.464856	0.991842	0.463283
093_0	26874	722	4950000	61250		0.304957	0.999854	0.973837	0.987701	0.464466	0.977226	0.459961
094_0	23058	0	5000800	15024		0.605483	1	1	0.997018	0.754269	0.987936	0.75286
095_0	52055	0	4968500	18334		0.739533	1	1	0.996361	0.850266	0.975989	0.848466
096_0	7365	0	5004500	26971		0.214498	1	1	0.994647	0.353229	0.991744	0.351668
097_0	0	0	5000200	38698		0	1	0	0.99232	0	0.99232	0
098_0	0	0	5027800	11052		0	1	0	0.997807	0	0.997807	0
099_0	6814	0	4996600	35395		0.161435	1	1	0.992976	0.277992	0.990294	0.276307
100_0	6026	6376	5019900	6557		0.4789	0.998731	0.485889	0.997433	0.482369	0.995054	0.481083
101_0	0	0	5030600	8203		0	1	0	0.998372	0	0.998372	0
102_0	8164	0	5019800	10926		0.427658	1	1	0.997832	0.599105	0.994604	0.598193
103_0	3093	0	5014000	21717		0.124667	1	1	0.99569	0.221697	0.994468	0.220846
104_0	17728	108	5000400	20621		0.462281	0.999978	0.993945	0.995886	0.631058	0.988904	0.629267
105_0	0	0	4998000	40799		0	1	0	0.991903	0	0.991903	0
106_0	0	0	5023300	15558		0	1	0	0.996912	0	0.996912	0
107_0	0	0	4996200	42682		0	1	0	0.991529	0	0.991529	0
108_0	27378	218	4950500	60753		0.310651	0.999956	0.9921	0.9879	0.473148	0.977225	0.468716
Total	9679374	116883	441256620	4591730		0.67825	0.999735	0.988069	0.989666	0.804357	0.948526	0.799238

## Sheet: LabClassPix
Imagen	TP	FP	TN	FN		Sensitivity	Specificity	Precision	Accuracy	f-score		K
002_1	223140	3296	2093800	21745		0.911203	0.998428	0.985444	0.989308	0.946871	0.818971	0.940936
003_1	150960	1253	2166400	23355		0.866018	0.999422	0.991768	0.989493	0.924637	0.87025	0.919018
004_1	141460	12	2178200	22369		0.863461	0.999994	0.999915	0.990444	0.926692	0.878094	0.92161
005_1	328310	2006	1935400	76303		0.811417	0.998965	0.993927	0.966563	0.893447	0.734931	0.873857
006_1	258300	3564	2042700	37424		0.87345	0.998258	0.98639	0.982499	0.926491	0.790154	0.916599
007_1	130640	2421	2195600	13325		0.907443	0.998899	0.981805	0.993277	0.943161	0.888698	0.939593
008_1	239990	2616	2055300	44151		0.844616	0.998729	0.989217	0.980032	0.911215	0.800227	0.900045
009_1	130020	1962	2185800	24281		0.842639	0.999103	0.985134	0.988795	0.908332	0.88519	0.902403
010_1	607420	6874	6293900	117810		0.837555	0.998909	0.98881	0.982254	0.906919	0.827397	0.897185
011_1	223700	3945	2043400	70979		0.759131	0.998073	0.98267	0.968009	0.856556	0.801437	0.838886
012_1	162470	484	2158500	20581		0.887567	0.999776	0.99703	0.991006	0.939119	0.863139	0.934281
013_1	116350	3307	2189000	33328		0.777335	0.998492	0.972363	0.984357	0.86398	0.891528	0.855791
014_1	120610	3270	2208400	9726		0.925377	0.998521	0.973603	0.994451	0.948878	0.897341	0.945946
015_1	207350	3334	2103000	28368		0.879653	0.998417	0.984175	0.986464	0.928983	0.827505	0.921528
016_1	226160	3474	2088800	23581		0.905578	0.99834	0.984872	0.988448	0.943562	0.816226	0.93714
017_1	41147	1908	2298300	643		0.984614	0.999171	0.955685	0.998911	0.969933	0.964428	0.969379
018_1	179730	4689	2129500	28057		0.864972	0.997803	0.974574	0.986018	0.916508	0.846505	0.908908
019_1	237720	183	2031500	72659		0.765902	0.99991	0.999231	0.968898	0.867145	0.792821	0.84988
020_1	16184	4	2325200	661		0.96076	0.999998	0.999753	0.999716	0.979869	0.985995	0.979726
021_1	25531	69	2311900	4494		0.850325	0.99997	0.997305	0.998052	0.917969	0.976529	0.916989
022_1	45614	168	2287200	9009		0.835069	0.999927	0.99633	0.996082	0.9086	0.95804	0.906614
023_1	55211	287	2283200	3271		0.944068	0.999874	0.994829	0.998481	0.968784	0.952515	0.968006
024_1	109580	128	6906400	9961		0.916673	0.999981	0.998833	0.998564	0.955991	0.967903	0.955263
025_1	28896	25	2309300	3755		0.884996	0.999989	0.999136	0.998386	0.938608	0.974054	0.937794
026_1	39348	474	2298700	3461		0.919153	0.999794	0.988097	0.99832	0.952379	0.965339	0.951525
027_1	25513	67	2315100	1295		0.951694	0.999971	0.997381	0.999418	0.974002	0.977881	0.973708
028_1	14208	3	2327300	549		0.962797	0.999999	0.999789	0.999764	0.980944	0.987708	0.980826
029_1	42533	586	2297300	1609		0.963549	0.999745	0.98641	0.999063	0.974846	0.963435	0.974368
030_1	38827	9476	2257000	36710		0.514013	0.995819	0.803822	0.980279	0.627051	0.948453	0.617425
031_1	20665	3	2320500	817		0.961968	0.999999	0.999855	0.99965	0.980546	0.982164	0.980369
032_1	13467	354	2327400	745		0.94758	0.999848	0.974387	0.999531	0.960796	0.988102	0.96056
033_1	27693	206	2312000	2145		0.928112	0.999911	0.992616	0.998996	0.959281	0.975651	0.958773
034_0	13771	1443	5023000	652		0.954794	0.999713	0.905153	0.999584	0.929311	0.994136	0.929103
035_0	9608	3	5029000	210		0.978611	0.999999	0.999688	0.999958	0.989037	0.996152	0.989016
036_0	14038	0	5020900	3955		0.780192	1	1	0.999215	0.876526	0.993663	0.876138
037_0	5814	0	778430	15111		0.277849	1	1	0.981096	0.43487	0.96693	0.428363
038_0	7903	0	5030200	708		0.91778	1	1	0.999859	0.957127	0.996728	0.957057
039_0	8335	0	5030000	552		0.937887	1	1	0.99989	0.967948	0.996588	0.967893
040_0	12341	0	5023500	2970		0.806022	1	1	0.999411	0.892594	0.994527	0.892302
041_0	9591	13	5022700	6549		0.594238	0.999997	0.998646	0.998698	0.745106	0.994903	0.744495
042_0	10744	0	5020600	7470		0.589876	1	1	0.998518	0.74204	0.994268	0.741346
043_0	12061	29	5026300	449		0.964109	0.999994	0.997601	0.999905	0.980569	0.99513	0.980522
044_0	17735	0	5014300	6802		0.722786	1	1	0.99865	0.83909	0.991645	0.83843
045_0	13322	0	5017200	8333		0.615193	1	1	0.998346	0.761758	0.993081	0.760975
046_0	6151	0	5032200	467		0.929435	1	1	0.999907	0.963427	0.997469	0.963381
047_0	16794	8	5021100	958		0.946034	0.999998	0.999524	0.999808	0.972044	0.993166	0.971948
048_1	343610	3345	4547300	144620		0.703787	0.999265	0.990359	0.970635	0.822836	0.847595	0.807325
049_1	316220	3216	4583300	136100		0.699107	0.999299	0.989932	0.972352	0.819482	0.85822	0.804991
050_1	313550	2137	4658900	64292		0.829844	0.999542	0.993231	0.986817	0.904216	0.87176	0.897198
051_1	262380	16191	4710800	49452		0.841415	0.996575	0.941878	0.986973	0.888817	0.889672	0.881921
052_1	453640	7307	4369000	208860		0.68474	0.99833	0.984148	0.9571	0.807586	0.801096	0.784315
053_1	484330	3712	4469000	81819		0.855482	0.99917	0.992394	0.983026	0.918866	0.812553	0.909445
054_1	240940	3658	4713100	81143		0.748068	0.999224	0.985045	0.983171	0.850355	0.893743	0.841615
055_1	375520	3334	4591700	68315		0.84608	0.999274	0.9912	0.985781	0.912909	0.849977	0.90522
056_1	270990	10929	4494400	262560		0.5079	0.997574	0.961234	0.945724	0.664624	0.850013	0.63813
057_1	300390	11596	4593000	133870		0.691728	0.997482	0.962832	0.971131	0.80507	0.862574	0.789932
058_1	421030	6239	4437500	174070		0.707495	0.998596	0.985398	0.964216	0.823636	0.817131	0.804319
059_1	550750	3727	4270300	214060		0.720113	0.999128	0.993278	0.956778	0.834921	0.771581	0.810779
060_1	241020	1029	4738400	58424		0.804892	0.999783	0.995749	0.988201	0.890205	0.898246	0.884045
061_1	446010	3334	4471900	117640		0.791289	0.999255	0.99258	0.975992	0.880578	0.818915	0.867421
062_1	490100	1808	4423400	123590		0.798612	0.999591	0.996325	0.975114	0.886579	0.804366	0.872793
063_1	372220	1823	4629800	35005		0.91404	0.999606	0.995126	0.992691	0.952861	0.856949	0.948907
064_0	10144	9	5025200	3514		0.742715	0.999998	0.999114	0.999301	0.852043	0.995285	0.8517
065_0	20342	382	5005700	12472		0.619918	0.999924	0.981567	0.997449	0.759909	0.989429	0.758692
066_0	8985	0	5029500	404		0.956971	1	1	0.99992	0.978012	0.99636	0.977972
067_0	18257	6478	5012000	2066		0.898342	0.998709	0.738104	0.998304	0.810378	0.991097	0.809534
068_0	15392	4736	5016500	2201		0.874893	0.999057	0.764706	0.998623	0.816097	0.992542	0.815409
069_0	8649	0	5029400	776		0.917666	1	1	0.999846	0.957065	0.996419	0.956988
070_0	10006	118	5027200	1520		0.868124	0.999977	0.988345	0.999675	0.924342	0.995713	0.92418
071_0	10098	398	5028300	5		0.999505	0.999921	0.962081	0.99992	0.980436	0.99592	0.980396
072_0	5977	6	5032700	134		0.978072	0.999999	0.998997	0.999972	0.988424	0.997603	0.98841
073_0	9207	0	5027100	2497		0.786654	1	1	0.999504	0.880589	0.995858	0.880344
074_0	9448	0	5027900	1502		0.862831	1	1	0.999702	0.926365	0.99596	0.926217
075_0	11465	248	5020800	6285		0.645915	0.999951	0.978827	0.998703	0.778264	0.994169	0.777641
076_0	23455	1412	5009700	4256		0.846415	0.999718	0.943218	0.998875	0.892198	0.98962	0.891635
077_0	9241	0	5028100	1467		0.863	1	1	0.999709	0.926462	0.996049	0.926317
078_0	8363	0	5011600	18859		0.307215	1	1	0.996257	0.47003	0.992956	0.46868
079_0	70029	579	4912300	55919		0.556015	0.999882	0.9918	0.988787	0.71256	0.961692	0.707304
080_0	13543	0	5017200	8136		0.624706	1	1	0.998385	0.769008	0.993033	0.768241
081_0	17365	0	5007400	14089		0.552076	1	1	0.997204	0.711403	0.990355	0.710116
082_0	11785	6	5012100	14985		0.440232	0.999999	0.999491	0.997025	0.611239	0.992372	0.609972
083_0	9044	0	5028200	1632		0.847134	1	1	0.999676	0.917241	0.996094	0.91708
084_0	25661	78	4990200	22941		0.527982	0.999984	0.99697	0.995432	0.690359	0.985345	0.688277
085_0	24704	0	4999300	14832		0.624848	1	1	0.997056	0.769116	0.987328	0.767714
086_0	12209	0	5010200	16403		0.426709	1	1	0.996745	0.598173	0.991926	0.596803
087_0	14328	606	5005100	18775		0.432831	0.999879	0.959421	0.996154	0.59654	0.990506	0.594885
088_0	49201	87	4958800	30782		0.615143	0.999982	0.998235	0.993874	0.761207	0.974656	0.758281
089_0	8460	0	5013500	16930		0.333202	1	1	0.99664	0.499852	0.993299	0.498589
090_0	58130	8	4954800	25873		0.691999	0.999998	0.999862	0.994864	0.81792	0.972175	0.815403
091_0	34276	3	4986100	18436		0.65025	0.999999	0.999912	0.996341	0.788036	0.982878	0.786273
092_0	10393	73	5007200	21200		0.328965	0.999985	0.993025	0.995778	0.494211	0.991679	0.492627
093_0	39464	731	4950000	48660		0.447824	0.999852	0.981814	0.990198	0.615092	0.974813	0.610828
094_0	26704	0	5000800	11378		0.701224	1	1	0.997742	0.824376	0.987223	0.823275
095_0	45366	0	4968500	25023		0.644504	1	1	0.995034	0.783828	0.977279	0.781435
096_0	22413	15	5004500	11923		0.652755	0.999997	0.999331	0.997631	0.789691	0.988795	0.788552
097_0	24873	254	4999900	13825		0.642746	0.999949	0.989891	0.997206	0.779412	0.98741	0.77807
098_0	9015	0	5027800	2037		0.815689	1	1	0.999596	0.89849	0.996025	0.89829
099_0	20737	49	4996600	21472		0.491293	0.99999	0.997643	0.995729	0.65837	0.987567	0.656471
100_0	9543	0	5026300	3040		0.758404	1	1	0.999397	0.862605	0.995618	0.862308
101_0	7356	0	5030600	847		0.896745	1	1	0.999832	0.945562	0.996917	0.945478
102_0	7651	0	5019800	11439		0.400786	1	1	0.99773	0.57223	0.994705	0.571301
103_0	14750	0	5014000	10060		0.594518	1	1	0.998003	0.745703	0.992178	0.744766
104_0	18625	1	5000500	19724		0.485671	1	0.999946	0.996085	0.653796	0.988749	0.652064
105_0	34723	56	4998000	6076		0.851075	0.999989	0.99839	0.998783	0.918865	0.985113	0.918256
106_0	14769	15	5023300	789		0.949287	0.999997	0.998985	0.99984	0.973502	0.993997	0.973422
107_0	25497	220	4995900	17185		0.597371	0.999956	0.991445	0.996546	0.745537	0.986512	0.743906
108_0	39928	267	4950400	48203		0.453053	0.999946	0.993357	0.990381	0.62229	0.974811	0.618106
Total	10946086	158868	441214430	3325000		0.767011	0.99964	0.985694	0.992354	0.86271	0.945834	0.858841

## Sheet: Counting
Imagen	Cells	RGB	HSV	Lab
001_1	17	12	12	12
002_1	21	20	18	20
003_1	15	13	10	14
004_1	12	11	10	11
005_1	35	30	30	32
006_1	25	22	20	23
007_1	12	11	10	11
008_1	23	23	18	22
009_1	12	12	12	12
010_1	19	19	18	19
011_1	19	19	18	19
012_1	16	15	14	15
013_1	13	12	10	12
014_1	12	10	3	11
015_1	20	18	16	18
016_1	23	23	22	22
017_1	3	1	1	3
018_1	19	19	19	19
019_1	23	18	18	21
020_1	2	9	2	2
021_1	3	12	3	3
022_1	5	5	5	5
023_1	7	7	7	7
024_1	4	0	4	4
025_1	3	5	3	3
026_1	5	2	5	5
027_1	4	11	4	4
028_1	2	8	12	2
029_1	5	11	5	5
030_1	3	31	4	4
031_1	2	6	2	2
032_1	2	47	2	2
033_1	2	1	2	1
034_0	2	2	2	2
035_0	1	0	1	1
036_0	2	0	2	2
037_0	1	0	1	1
038_0	1	1	1	1
039_0	1	1	1	1
040_0	1	0	1	1
041_0	2	1	0	1
042_0	2	1	0	1
043_0	2	0	2	2
044_0	2	2	2	2
045_0	1	1	1	1
046_0	1	0	1	1
047_0	2	2	2	2
048_1	22	2	0	22
049_1	17	2	0	17
050_1	18	2	0	17
051_1	19	2	3	18
052_1	23	23	0	23
053_1	40	40	40	39
054_1	19	2	0	18
055_1	26	2	0	26
056_1	16	2	0	16
057_1	18	2	0	18
058_1	30	30	0	30
059_1	37	37	37	34
060_1	16	0	16	14
061_1	30	30	30	29
062_1	33	33	33	29
063_1	25	25	1	23
064_0	1	1	1	1
065_0	2	2	0	2
066_0	1	1	0	1
067_0	2	2	0	2
068_0	2	2	0	2
069_0	1	1	0	1
070_0	1	1	1	1
071_0	1	1	1	1
072_0	1	1	1	1
073_0	1	0	1	1
074_0	1	1	1	1
075_0	1	0	1	1
076_0	2	2	0	2
077_0	1	1	1	1
078_0	1	0	1	1
079_0	5	0	5	4
080_0	2	1	2	2
081_0	1	0	1	1
082_0	1	1	1	1
083_0	1	1	1	1
084_0	2	2	2	2
085_0	2	2	2	2
086_0	1	1	1	1
087_0	1	1	1	1
088_0	4	0	4	4
089_0	1	1	1	1
090_0	4	0	5	4
091_0	3	3	3	3
092_0	1	1	1	1
093_0	3	0	3	3
094_0	1	1	1	1
095_0	2	1	0	1
096_0	3	1	1	3
097_0	3	1	0	3
098_0	1	1	0	1
099_0	3	3	2	3
100_0	1	0	1	1
101_0	1	1	0	1
102_0	1	1	1	1
103_0	2	1	1	2
104_0	2	1	2	2
105_0	4	4	0	4
106_0	2	2	0	2
107_0	2	2	0	2
108_0	3	0	3	3
	880	758	570	837
		0.861364	0.647727	0.951136

## Sheet: RGBObject
Imagen	PRI	GCE	VOI
002_1	0.98091	0.017759	0.13083
003_1	0.98031	0.01746	0.12689
004_1	0.97783	0.018841	0.13255
005_1	0.93609	0.054074	0.33487
006_1	0.96345	0.032437	0.21958
007_1	0.98521	0.013292	0.10016
008_1	0.96378	0.031782	0.21409
009_1	0.97666	0.019876	0.14402
010_1	0.96546	0.029668	0.2021
011_1	0.93206	0.052213	0.33916
012_1	0.98316	0.015152	0.10909
013_1	0.96644	0.026113	0.18839
014_1	0.98935	0.010017	0.080468
015_1	0.97644	0.021401	0.15322
016_1	0.98084	0.017917	0.13289
017_1	0.99783	0.002116	0.020201
018_1	0.97418	0.023157	0.16631
019_1	0.93983	0.047596	0.29989
020_1	0.9995	0.00047974	0.0050069
021_1	0.99659	0.0029667	0.025646
022_1	0.99244	0.0064029	0.05188
023_1	0.99722	0.0026423	0.02357
024_1	0.99725	0.0025331	0.022035
025_1	0.99722	0.0025128	0.021935
026_1	0.99695	0.002826	0.024924
027_1	0.99904	0.00092834	0.0093685
028_1	0.78715	0.012463	0.57935
029_1	0.99853	0.0014454	0.014488
030_1	0.96621	0.017869	0.16713
031_1	0.99947	0.00051401	0.0053881
032_1	0.62476	0.012061	0.85862
033_1	0.9974	0.0023604	0.021041
034_0	0.99887	0.00097077	0.009586
035_0	0.52033	0.0038812	0.98856
036_0	0.66249	0.0071094	0.77586
037_0	0.52361	0.050197	1.087
038_0	0.51374	0.0034083	0.99717
039_0	0.50291	0.0035201	1.0138
040_0	0.53235	0.0060569	0.98229
041_0	0.54945	0.0063788	0.95783
042_0	0.51401	0.0071926	1.0102
043_0	0.9988	0.0010273	0.010205
044_0	0.51246	0.0096917	1.0261
045_0	0.99144	0	0.039976
046_0	0.50345	0.0026227	1.0092
047_0	0.99986	0.00014279	0.0017354
048_1	0.95215	0.037833	0.25644
049_1	0.95274	0.03661	0.25119
050_1	0.97922	0.018423	0.1341
051_1	0.97897	0.018883	0.14026
052_1	0.92443	0.056998	0.36847
053_1	0.96568	0.030484	0.21032
054_1	0.97155	0.023222	0.16762
055_1	0.98019	0.018148	0.1337
056_1	0.90222	0.058658	0.42771
057_1	0.94757	0.040546	0.28068
058_1	0.93524	0.049879	0.32827
059_1	0.92495	0.058766	0.36647
060_1	0.97577	0.019776	0.14312
061_1	0.96422	0.030914	0.20842
062_1	0.95373	0.03854	0.25148
063_1	0.98652	0.012673	0.098395
064_0	0.94063	0.0053844	0.2149
065_0	0.99498	0.0032726	0.033014
066_0	0.99297	0.0034583	0.040995
067_0	0.99952	0.00044853	0.0045171
068_0	0.99951	0.00045851	0.0045973
069_0	0.99164	0.0033446	0.047434
070_0	0.99614	0.0026509	0.02679
071_0	0.99002	0.0030691	0.053527
072_0	0.99865	0.00059809	0.009308
073_0	0.82264	0.0045992	0.48368
074_0	0.95577	0.0042468	0.17061
075_0	0.93202	0.0069164	0.24329
076_0	0.99732	0.0021999	0.020724
077_0	0.99427	0.0035012	0.035926
078_0	0.99606	0.0025057	0.025692
079_0	0.5705	0.048501	1.0311
080_0	0.62464	0.0085558	0.84162
081_0	0.72129	0.012392	0.68896
082_0	0.99659	0.0023189	0.02299
083_0	0.99992	8.0365e-05	0.00097231
084_0	0.99322	0.0044213	0.042023
085_0	0.99206	0.0039221	0.045338
086_0	0.99707	0.0021808	0.020682
087_0	0.99172	0.0033547	0.046667
088_0	0.65622	0.031186	0.84977
089_0	0.99689	0.0021545	0.021301
090_0	0.56238	0.03259	1.0008
091_0	0.99641	0.0030194	0.026669
092_0	0.9921	0.0029523	0.043548
093_0	0.56719	0.034124	0.99249
094_0	0.99745	0.0021241	0.019073
095_0	0.50533	0.027339	1.081
096_0	0.71295	0.013517	0.70579
097_0	0.65635	0.01521	0.80632
098_0	0.58107	0.0043753	0.89931
099_0	0.99404	0.0039159	0.037961
100_0	0.50008	0.0049796	1.0244
101_0	0.50458	0.0032489	1.0103
102_0	0.50024	0.0075321	1.0318
103_0	0.52494	0.0097979	1.0072
104_0	0.99688	0.0025376	0.023183
105_0	0.99516	0.0038894	0.03473
106_0	0.54798	0.0061541	0.95937
107_0	0.52715	0.016793	1.028
108_0	0.56726	0.034132	0.99301
	0.867386	0.0146297	0.339744

## Sheet: HSVObject
Imagen	PRI	GCE	VOI
002_1	0.98256	0.016695	0.12851
003_1	0.98378	0.014792	0.11062
004_1	0.97997	0.017329	0.12312
005_1	0.93915	0.051999	0.32361
006_1	0.96759	0.029361	0.20291
007_1	0.98626	0.012555	0.096411
008_1	0.96915	0.027901	0.19358
009_1	0.97819	0.019028	0.13955
010_1	0.96918	0.02729	0.19015
011_1	0.9412	0.048735	0.3197
012_1	0.98604	0.012823	0.095062
013_1	0.96733	0.026147	0.18868
014_1	0.73214	0.1044	0.77311
015_1	0.97948	0.019049	0.14042
016_1	0.98327	0.016	0.12347
017_1	0.99779	0.002129	0.020047
018_1	0.9732	0.023874	0.17059
019_1	0.93778	0.048744	0.30703
020_1	0.99347	0.0046686	0.043032
021_1	0.99234	0.0068731	0.055736
022_1	0.99263	0.0062737	0.050881
023_1	0.99705	0.0027899	0.024475
024_1	0.99698	0.0027586	0.023741
025_1	0.99344	0.0059258	0.049365
026_1	0.98892	0.0087521	0.071434
027_1	0.99239	0.0059628	0.051407
028_1	0.7449	0.012498	0.65805
029_1	0.99142	0.0072085	0.059154
030_1	0.96589	0.017759	0.16762
031_1	0.98863	0.0072439	0.067371
032_1	0.60893	0.012063	0.88524
033_1	0.84699	0.025131	0.46442
034_0	0.51147	0.0056872	1.0064
035_0	0.50128	0.003881	1.0146
036_0	0.5007	0.0071018	1.0302
037_0	0.50439	0.050344	1.153
038_0	0.5	0.0034107	1.0176
039_0	0.50003	0.003517	1.0167
040_0	0.50237	0.0060442	1.0229
041_0	0.50125	0.0063726	1.0264
042_0	0.50121	0.0071942	1.0311
043_0	0.51539	0.0049412	1
044_0	0.50001	0.0096819	1.0428
045_0	0.50047	0.0085515	1.0383
046_0	0.50025	0.0026213	1.0129
047_0	0.50302	0.0070038	1.0261
048_1	0.51831	0.17468	1.4038
049_1	0.84415	0.1138	0.66155
050_1	0.68015	0.13082	1.0533
051_1	0.74945	0.095336	0.84139
052_1	0.50557	0.22342	1.4724
053_1	0.98044	0.019059	0.14572
054_1	0.50117	0.11399	1.2205
055_1	0.59736	0.15527	1.2542
056_1	0.70588	0.18649	1.0117
057_1	0.57494	0.1575	1.2625
058_1	0.50588	0.20518	1.4577
059_1	0.9506	0.045357	0.30187
060_1	0.92234	0.055611	0.37751
061_1	0.97477	0.023556	0.17116
062_1	0.97626	0.022034	0.1583
063_1	0.50643	0.14424	1.3117
064_0	0.79625	0.0053238	0.53619
065_0	0.64106	0.012915	0.82655
066_0	0.67281	0.0037179	0.74857
067_0	0.62044	0.0080231	0.8467
068_0	0.64333	0.0069513	0.80682
069_0	0.70468	0.0037324	0.69476
070_0	0.70377	0.0045301	0.70131
071_0	0.92009	0.0038261	0.26162
072_0	0.72723	0.0024085	0.65171
073_0	0.61171	0.0046099	0.85202
074_0	0.66635	0.0043083	0.76296
075_0	0.70201	0.0069432	0.71291
076_0	0.60293	0.010916	0.88229
077_0	0.60614	0.004224	0.86011
078_0	0.50492	0.010741	1.041
079_0	0.51766	0.047863	1.1244
080_0	0.51184	0.0085404	1.0193
081_0	0.57936	0.012302	0.93096
082_0	0.5153	0.010552	1.0243
083_0	0.51346	0.0042207	1.0003
084_0	0.5137	0.019006	1.0535
085_0	0.52252	0.015433	1.0238
086_0	0.52321	0.011283	1.0162
087_0	0.53833	0.013037	1.0001
088_0	0.51658	0.030937	1.084
089_0	0.50406	0.01002	1.0392
090_0	0.51309	0.032473	1.0936
091_0	0.51156	0.020569	1.0602
092_0	0.51208	0.012445	1.0363
093_0	0.50888	0.034022	1.1031
094_0	0.52041	0.014923	1.0296
095_0	0.65573	0.027446	0.83235
096_0	0.50688	0.013491	1.0453
097_0	0.50514	0.015212	1.0556
098_0	0.50266	0.0043735	1.0177
099_0	0.51458	0.016522	1.0431
100_0	0.50221	0.0049779	1.021
101_0	0.50063	0.0032493	1.016
102_0	0.50172	0.0075226	1.0281
103_0	0.50061	0.0097718	1.0399
104_0	0.50471	0.015025	1.0508
105_0	0.50203	0.016012	1.0588
106_0	0.50091	0.0061476	1.0263
107_0	0.50174	0.016788	1.0666
108_0	0.50896	0.034008	1.1023
	0.696615	0.0300822	0.720477

## Sheet: LabObject
Imagen	PRI	GCE	VOI
002_1	0.97991	0.019428	0.14736
003_1	0.97501	0.023912	0.17131
004_1	0.98589	0.012774	0.093661
005_1	0.94123	0.050919	0.32093
006_1	0.97077	0.027192	0.19344
007_1	0.98315	0.016211	0.12284
008_1	0.96355	0.032574	0.2232
009_1	0.97481	0.023291	0.16806
010_1	0.9695	0.027181	0.19035
011_1	0.94306	0.04752	0.31225
012_1	0.97959	0.019697	0.14639
013_1	0.96487	0.032259	0.2191
014_1	0.98241	0.016629	0.12542
015_1	0.97406	0.024272	0.17635
016_1	0.97953	0.019405	0.14566
017_1	0.98111	0.012471	0.10376
018_1	0.97368	0.024104	0.17423
019_1	0.94509	0.044577	0.28259
020_1	0.96093	0.010721	0.16588
021_1	0.95701	0.017616	0.19663
022_1	0.96016	0.024293	0.20387
023_1	0.97722	0.01626	0.12908
024_1	0.97436	0.01598	0.13923
025_1	0.95781	0.018056	0.19401
026_1	0.94515	0.022556	0.23444
027_1	0.94385	0.016717	0.22769
028_1	0.97512	0.0085214	0.11654
029_1	0.94688	0.022712	0.23019
030_1	0.93219	0.046654	0.32384
031_1	0.93526	0.014563	0.24625
032_1	0.97971	0.0078099	0.10017
033_1	0.97715	0.012567	0.11964
034_0	0.99773	0.0016702	0.016763
035_0	0.60599	0.0038695	0.85725
036_0	0.57503	0.0070834	0.91973
037_0	0.85192	0.047256	0.53065
038_0	0.51868	0.0034111	0.99004
039_0	0.51665	0.0035181	0.99375
040_0	0.61746	0.0060188	0.84849
041_0	0.55138	0.0063728	0.95431
042_0	0.55392	0.007195	0.95447
043_0	0.99978	0.00021195	0.0023608
044_0	0.56056	0.0096621	0.95316
045_0	0.55342	0.0085448	0.96039
046_0	0.52032	0.0026224	0.98468
047_0	0.73195	0.0069362	0.661
048_1	0.95678	0.034875	0.23595
049_1	0.96013	0.032203	0.22051
050_1	0.98081	0.01716	0.12567
051_1	0.97222	0.025405	0.18047
052_1	0.92634	0.056356	0.36438
053_1	0.97342	0.024376	0.17382
054_1	0.97554	0.020735	0.15086
055_1	0.97907	0.019043	0.13915
056_1	0.90864	0.06233	0.4299
057_1	0.95543	0.037597	0.25842
058_1	0.94343	0.045341	0.29828
059_1	0.92992	0.056742	0.35762
060_1	0.98343	0.014498	0.10707
061_1	0.95981	0.034148	0.22893
062_1	0.96289	0.032292	0.21538
063_1	0.98932	0.010203	0.082181
064_0	0.99899	0.00082341	0.0081927
065_0	0.99569	0.0031415	0.030125
066_0	0.99993	6.687e-05	0.00082906
067_0	0.99624	0.002815	0.02713
068_0	0.99723	0.0021876	0.021027
069_0	0.9998	0.00018793	0.0020222
070_0	0.99943	0.0005496	0.0055746
071_0	0.99953	0.00042383	0.0042862
072_0	0.99995	5.0866e-05	0.00065738
073_0	0.99948	0.00045899	0.0046184
074_0	0.99967	0.00030245	0.0031295
075_0	0.99809	0.0014451	0.014496
076_0	0.99759	0.0021988	0.019953
077_0	0.9996	0.00036243	0.0037026
078_0	0.9471	0.010131	0.21067
079_0	0.98318	0.0128	0.10388
080_0	0.99717	0.0024205	0.022095
081_0	0.99475	0.0030437	0.032443
082_0	0.99431	0.0026455	0.033562
083_0	0.98876	0.0033689	0.059394
084_0	0.99308	0.0044698	0.042743
085_0	0.9955	0.0032154	0.029867
086_0	0.9938	0.0028149	0.03604
087_0	0.99008	0.007769	0.062531
088_0	0.98779	0.010905	0.082297
089_0	0.95317	0.0093196	0.19126
090_0	0.99073	0.0077729	0.064325
091_0	0.99311	0.0055834	0.048363
092_0	0.99153	0.0065443	0.054852
093_0	0.98532	0.011412	0.092839
094_0	0.71642	0.014735	0.71516
095_0	0.88663	0.023755	0.39384
096_0	0.61621	0.013453	0.88018
097_0	0.5903	0.015185	0.9278
098_0	0.68255	0.0043595	0.73802
099_0	0.66332	0.016432	0.81289
100_0	0.54726	0.0049753	0.95498
101_0	0.53576	0.0032491	0.96488
102_0	0.58818	0.0074976	0.89966
103_0	0.56276	0.0097552	0.94916
104_0	0.73242	0.014703	0.68379
105_0	0.74565	0.015554	0.66175
106_0	0.54828	0.0061414	0.95762
107_0	0.5597	0.016741	0.98022
108_0	0.98566	0.011172	0.091073
	0.889006	0.0155519	0.309009
